# Supplementary material for: Sulfur-Doped ZnO as Cathode Interlayer for Efficient Inverted Organic Solar Cells
Source: Materials (Basel). 2025 Apr 12;18(8):1767. doi: 10.3390/ma18081767 (PMC12029029; doi:10.3390/ma18081767)
Supplement: Supplementary file 1 [file materials-18-01767-s001.zip]

Archive with 1 entries (1 files):
- materials-3557762-supplementary.pdf
